# Supplementary material for: Electrical Stimulation Generates Induced Tumor-Suppressing Cells, Offering a Potential Option for Combatting Breast Cancer and Bone Metastasis
Source: Int J Mol Sci. 2025 Jan 25;26(3):1030. doi: 10.3390/ijms26031030 (PMC11817334; doi:10.3390/ijms26031030)
Supplement: Supplementary file 1 [file ijms-26-01030-s001.zip]

Archive with 1 entries (1 files):
- ijms-3384541-supplementary.pdf
